# Supplementary material for: West Nile Virus Occurrence and Ecological Niche Modeling in Wild Bird Species and Mosquito Vectors: An Active Surveillance Program in the Peloponnese Region of Greece
Source: Microorganisms. 2022 Jun 30;10(7):1328. doi: 10.3390/microorganisms10071328 (PMC9320058; doi:10.3390/microorganisms10071328)
Supplement: Supplementary file 1 [file microorganisms-10-01328-s001.zip]

Archive with 1 entries (1 files):
- microorganisms-1760224-supplementary.pdf
